# Supplementary material for: Development of a TGFβ—IL-2/15 Switch Receptor for Use in Adoptive Cell Therapy
Source: Biomedicines. 2023 Feb 4;11(2):459. doi: 10.3390/biomedicines11020459 (PMC9953633; doi:10.3390/biomedicines11020459)
Supplement: Supplementary file 1 [file biomedicines-11-00459-s001.zip]

Archive with 1 entries (1 files):
- biomedicines-2109354-supplementary.pdf
